# Supplementary material for: Predicting the Redox Potentials and Hammett Parameters of Quinone Derivatives with the Information-Theoretic Approach
Source: Entropy (Basel). 2026 Jan 6;28(1):67. doi: 10.3390/e28010067 (PMC12839887; doi:10.3390/e28010067)
Supplement: Supplementary file 1 [file entropy-28-00067-s001.zip]

Archive with 1 entries (1 files):
- entropy-4071476-supplementary.pdf
